# Supplementary material for: Up-Regulation of Astrocytic Fgfr4 Expression in Adult Mice after Spinal Cord Injury
Source: Cells. 2023 Feb 6;12(4):528. doi: 10.3390/cells12040528 (PMC9954417; doi:10.3390/cells12040528)
Supplement: Supplementary file 1 [file cells-12-00528-s001.zip]

Archive with 3 entries (3 files):
- Bringuier et al. Figure S1.tif
- Bringuier et al. Figure S2.tif
- Table S1_Bringuier et al.xlsx
