# Supplementary material for: Up-Regulation of Astrocytic Fgfr4 Expression in Adult Mice after Spinal Cord Injury
Source: Cells. 2023 Feb 6;12(4):528. doi: 10.3390/cells12040528 (PMC9954417; doi:10.3390/cells12040528)
Supplement: Supplementary file 1 [file cells-12-00528-s001.zip › Table S1_Bringuier et al.xlsx]

## Sheet: Astrocytes 2 weeks after SCI
Table S1. Database of differential expression comparison of converted astrocytes RNA-Seq data relative to non-converted astrocytes at 2 weeks after SCI
gene	logFC	logCPM	PValue
Down regulated
Spag5	-10.8734	2.48119	0.00315828
Ccdc166	-10.7746	2.41395	0.00319612
Syt3	-10.601	2.21481	0.0041056
Bcl3	-10.5165	2.27152	0.0035389
Gm10509	-10.4055	2.04947	0.0039573
Bik	-10.3109	1.93695	0.0045082
Tmem202	-10.2171	1.83868	0.00490341
Cited1	-10.1811	1.82367	0.0060727
8030462N17Rik	-10.0979	1.74204	0.00648462
Apex2	-10.0252	1.72272	0.00516805
Toe1	-9.96786	1.7136	0.00526431
Rem1	-9.93613	1.62964	0.00560466
5830454E08Rik	-9.90185	1.81697	0.00514356
Egfr	-9.68739	1.34849	0.00676703
E130317F20Rik	-9.58684	1.2402	0.00856893
A930004D18Rik	-9.57833	1.23356	0.00868218
Prrt2	-9.56676	1.20348	0.00775668
Mgst2	-9.48648	1.13137	0.00731414
Ar	-9.46193	1.10096	0.0080037
Il1r2	-9.42056	1.07973	0.00908301
Mgat4c	-9.36726	1.04667	0.00730055
Ppp1r1a	-9.35929	1.01214	0.00764633
Zfp354b	-9.33064	1.57452	0.00724438
Numbl	-9.26757	0.913296	0.00884808
Gm5886	-9.26603	0.943792	0.0077181
Fkbp1b	-9.25839	0.921611	0.00991674
Nr1h3	-9.23441	2.79904	0.00638594
Cdk5rap1	-9.21582	2.84319	0.00700656
Lurap1l	-9.15061	0.813632	0.0100817
Pgap3	-9.12889	0.777725	0.00859807
Slitrk5	-9.12044	0.771229	0.00934461
P2ry13	-9.05996	0.759239	0.0124099
Slc10a3	-9.04169	1.03944	0.00799442
Sult5a1	-9.04058	2.71131	0.00736014
Crygs	-9.0329	0.708144	0.0110094
Pacs1	-8.73958	0.431888	0.0133978
0610040J01Rik	-8.72711	0.449174	0.00926005
Zfp3	-8.65733	0.734167	0.00905307
Pou2f2	-8.59845	0.288076	0.0136186
Pstpip1	-8.54442	0.228064	0.010595
Pdgfrb	-8.52511	2.28559	0.012935
Foxs1	-8.51899	0.346218	0.00987716
Chst10	-8.49046	2.06368	0.0107878
Pcdhb9	-8.46268	2.03398	0.0108742
Rspo3	-8.45681	0.140648	0.0132685
Rarres1	-8.43633	0.253299	0.00998624
Adamts10	-8.43629	0.115036	0.0124733
Foxc1	-8.42543	3.65124	0.0121923
Slc17a6	-8.36178	0.156874	0.0103141
Usp51	-8.30353	0.000363718	0.0147628
3110021N24Rik	-8.28079	1.86571	0.0123864
Mpzl2	-8.27154	1.91383	0.0124537
Nrsn1	-8.24718	2.82628	0.0113199
Dsn1	-8.21108	0.870715	0.0127297
Mtap	-8.17703	2.39992	0.0128948
Eva1a	-8.15827	2.39621	0.0128021
Ctxn2	-8.14523	-0.152672	0.0152906
Dlk1	-8.13545	1.732	0.0138903
2610019E17Rik	-8.0916	-0.191624	0.0129966
Khnyn	-8.05135	1.77865	0.0171333
Spin2	-8.04939	-0.245019	0.0152747
Cdkn2c	-8.02482	-0.265077	0.0138648
Foxd2	-8.01203	1.63308	0.016368
Zfp707	-8.00063	2.20834	0.0140005
Cideb	-7.96523	-0.230553	0.0123573
Pou3f4	-7.95946	-0.200636	0.0123564
Slitrk1	-7.9566	-0.330416	0.014327
Apobr	-7.93321	2.14609	0.0150454
1500015A07Rik	-7.92498	-0.360492	0.0161505
Cdkn2b	-7.92146	2.51668	0.0151561
Swap70	-7.90875	2.27468	0.015851
Irak3	-7.90132	2.16437	0.0158929
Olfr287	-7.89898	-0.32554	0.0128082
5730405O15Rik	-7.88268	-0.399027	0.0152363
Sdk2	-7.88134	-0.346252	0.0128894
Cbfa2t3	-7.87309	-0.0889726	0.0124954
Hoxa11	-7.84756	-0.321163	0.0126785
Rtn2	-7.8328	1.4326	0.0174933
Arrdc4	-7.75924	2.02386	0.016165
Sapcd1	-7.75448	-0.284999	0.0129005
Tnni2	-7.75147	-0.482248	0.0137643
Igsf1	-7.71078	1.32546	0.0190687
Cpz	-7.70705	0.0869822	0.0143958
Gm14872	-7.6871	-0.404099	0.0132273
Oasl2	-7.67199	2.11574	0.0194031
Hpse	-7.67022	-0.425769	0.0132651
Nat1	-7.6612	-0.159105	0.0140704
Phf16	-7.6028	-0.633598	0.0150766
Adamtsl5	-7.55802	1.22227	0.0213794
Gan	-7.54817	1.82366	0.0195234
Cd160	-7.53638	-0.152611	0.0152581
Mis18a	-7.52927	2.55574	0.0198689
Parp16	-7.51188	1.15888	0.0196459
Aplnr	-7.50844	-0.572498	0.0137314
Tro	-7.48061	2.3156	0.0193106
Tnfsf13	-7.47484	-0.64323	0.0142911
Gimap6	-7.43949	2.20475	0.0195923
Zfp82	-7.43541	1.42854	0.0229611
Gal	-7.41575	-0.541615	0.0141702
5430427O19Rik	-7.38672	-0.480901	0.0149137
Klhl10	-7.34011	-0.423246	0.0156284
Ceacam10	-7.3237	2.01201	0.0206408
4930599N23Rik	-7.32128	-0.66523	0.0149075
Cnih3	-7.31715	-0.385035	0.0161319
4930429F24Rik	-7.30097	-0.691403	0.0150405
Ifi204	-7.29679	2.1062	0.0224232
Fcna	-7.27408	2.25323	0.0244269
Pde3b	-7.27145	1.52867	0.0332967
Dao	-7.26105	-0.648278	0.0153905
Snord42b	-7.24872	-0.797026	0.0154665
Ppara	-7.24393	2.34268	0.0222592
A2m	-7.23592	6.5685	0.0482097
Sv2b	-7.2282	-0.929734	0.0170235
Hsd11b1	-7.17286	3.5475	0.0374825
Enpep	-7.14566	-1.00027	0.017875
Mmgt2	-7.13959	2.949	0.0259905
Styk1	-7.11671	-0.92183	0.0167241
Aldh1a3	-7.10752	0.763934	0.0225815
Zfp647	-7.08307	1.85311	0.025415
Postn	-7.04261	3.29958	0.0280471
Thbd	-7.0253	3.59862	0.0480571
Gtse1	-7.0148	0.677084	0.0252434
Opcml	-7.01445	-0.963219	0.0173946
AA415398	-6.99095	1.90769	0.0260997
Rbm43	-6.99065	1.40243	0.0300705
Nrarp	-6.9772	0.61147	0.0242627
Plxdc1	-6.96888	1.75386	0.0324441
Efnb2	-6.9674	3.00811	0.0354806
Il13ra1	-6.90165	2.35131	0.0323902
Calcb	-6.89998	0.693522	0.03142
Fzd8	-6.89473	1.64712	0.0295921
Clstn2	-6.89248	3.35127	0.0291313
Syndig1	-6.87184	1.73481	0.0289623
Snx20	-6.86188	0.686486	0.0260249
Ptplad2	-6.80947	2.01792	0.0299627
Siah1b	-6.79506	1.04512	0.0286706
Usp27x	-6.7913	0.438498	0.0269541
Zfp142	-6.7601	2.27088	0.0309185
Mfsd7a	-6.7431	1.91132	0.0384042
Zfp518b	-6.73826	0.402823	0.0286597
Wisp1	-6.73733	2.05953	0.0294567
Cpt1a	-6.73607	2.48617	0.033449
Slco2b1	-6.7171	3.06148	0.0418794
Spc25	-6.70199	1.00352	0.0313778
Igsf21	-6.67028	2.01332	0.0340915
Slc35g2	-6.65422	1.50157	0.0343062
Ak5	-6.65306	1.72594	0.0375859
Bbs12	-6.64758	0.455748	0.0287074
Gm684	-6.64463	1.34331	0.0338699
Olfm3	-6.61705	-1.38217	0.0215403
Gbp10	-6.61257	-1.34394	0.0210762
Cox8b	-6.59642	0.324061	0.0332765
Tac2	-6.57372	-1.38744	0.0216159
Gm11627	-6.55948	1.96609	0.034043
Asic1	-6.55944	2.07698	0.0346342
Acss1	-6.55539	1.28344	0.0402275
Pigw	-6.54027	1.76568	0.0365927
Kif20b	-6.52685	0.207528	0.0293042
Tmem220	-6.52654	1.72981	0.034893
Triqk	-6.484	2.26212	0.0387
Cda	-6.47832	0.17731	0.0323488
D630032N06Rik	-6.46551	0.187632	0.0336121
Lox	-6.4587	0.802353	0.0344576
Rassf3	-6.45256	3.54959	0.0379199
Spry4	-6.44312	2.45793	0.0395886
Lin7b	-6.40721	0.680729	0.0335439
Stambpl1	-6.40546	0.696288	0.0338031
Coil	-6.40093	1.01719	0.036799
Cdkn3	-6.35186	0.08024	0.0359375
Sec16b	-6.35104	1.30562	0.0460352
Fut9	-6.34916	2.40879	0.0390715
Dpf3	-6.34625	0.109942	0.037825
Slc38a4	-6.3449	2.00932	0.0433693
Kctd6	-6.34153	3.10308	0.0398269
Lrfn4	-6.34124	0.0284925	0.032913
Creb3l3	-6.31073	0.0522509	0.0325592
Aqp6	-6.28359	-0.0204645	0.0342635
Gpc5	-6.27124	3.06584	0.0410663
9030617O03Rik	-6.2521	1.13579	0.0427213
Tha1	-6.24532	0.845643	0.044547
Ank1	-6.22957	0.943906	0.0399553
Rbm46	-6.21855	0.0584949	0.0347236
Acsl6	-6.21665	3.16322	0.0336492
Lsr	-6.21648	1.9211	0.045443
C2	-6.17827	3.1924	0.0353959
Zkscan17	-6.14941	2.58797	0.0428447
St6galnac6	-6.14231	0.0326082	0.0365748
Nat8	-6.13116	0.585517	0.0428193
Diexf	-6.12967	1.20193	0.0477409
Kcnt2	-6.12801	0.804476	0.0431164
Ptpro	-6.12154	1.81463	0.0443703
Kif21b	-6.10513	1.27343	0.0472822
Zfp27	-6.0884	2.49428	0.0475
Irf5	-6.0876	1.07718	0.0431356
Chst11	-6.06194	1.14441	0.0473404
Kcng4	-6.06137	1.91064	0.0484948
Pars2	-6.05249	0.701087	0.0415192
Rbbp8	-6.05011	0.952124	0.0474723
H6pd	-6.04097	1.69408	0.0476479
Kng2	-6.03694	0.850025	0.0449703
Gm17296	-6.01875	-0.223318	0.0371197
Npas2	-5.96374	0.782321	0.045974
Pwp2	-5.90346	1.9782	0.0483369
Lingo1	-5.82637	0.501539	0.0471385
Abca4	-5.81814	-0.313451	0.040882
Mre11a	-5.79519	0.173534	0.0459673
Cdca7	-5.79468	0.204903	0.0477609
A730020M07Rik	-5.73349	-0.418129	0.0420115
Heph	-5.72634	0.145813	0.0485322
Pmel	-5.66394	0.00632249	0.0483866
Sparcl1	-4.29135	8.58833	0.024304
Scd2	-3.47936	11.1103	0.0468682
Upregulated
Tm4sf1	3.38471	7.98318	0.0240977
Slc9a3r2	3.60012	7.48821	0.0313007
Pltp	4.40863	9.42515	0.0022048
Ly6a	4.43473	8.9473	0.00934989
Thtpa	4.83181	6.64502	0.0251071
Cd48	5.26941	6.65559	0.0275813
Cd74	5.31971	11.1719	0.0486037
Ccdc30	5.4676	5.73953	0.0406824
Plin1	5.58425	-0.230145	0.0466528
Rph3al	5.75479	-0.264407	0.0406897
Slc35f3	5.87171	-0.126316	0.0445962
Ccdc113	5.88461	6.13021	0.0269395
Traf1	5.90927	2.41718	0.0376162
Rundc3b	5.96069	2.46536	0.0488341
Slc35g3	5.98128	-0.119509	0.0448321
6430584L05Rik	5.99983	1.75365	0.0382458
Fam47e	6.13011	5.13891	0.0447988
Ascl4	6.1609	0.189308	0.0328569
Zfp474	6.19502	5.84233	0.0234059
Snord104	6.22704	3.79232	0.0500499
2810408A11Rik	6.24196	0.982839	0.0458073
Mapk15	6.33311	6.21583	0.019208
Il1a	6.44372	5.88699	0.046444
Tekt3	6.48593	3.49685	0.0278755
BC051019	6.5649	1.52149	0.0425856
Nme4	6.57058	5.06941	0.0441513
Mob1a	6.67058	5.54084	0.0288758
2610203C22Rik	6.72643	3.04118	0.0269824
Bdkrb1	6.7269	0.684151	0.0254102
Sh3bp1	6.80257	5.5455	0.0257172
E430018J23Rik	6.80329	3.7981	0.0355969
1700013F07Rik	6.85394	4.64555	0.0442515
Cbr3	6.86294	5.36244	0.027902
Piezo1	6.91874	-1.26387	0.015761
Gm5086	6.91936	5.59401	0.0237443
Bud13	6.92447	6.24448	0.0160907
Ocln	7.00258	5.67104	0.0163751
Gfod2	7.00667	5.72578	0.0152798
Vwa3a	7.11792	7.02592	0.001408
Fam110b	7.14427	5.65705	0.0245814
Mcpt2	7.22084	6.216	0.0462172
Mgat5b	7.30053	1.12664	0.0255424
2310015B20Rik	7.40457	4.96951	0.0246495
Ptprr	7.43379	5.43088	0.019893
Ccdc162	7.43845	3.17031	0.0209256
Pp2d1	7.52425	5.27969	0.0196325
Gm10714	7.57024	5.44166	0.0368892
Kctd10	7.62166	5.98091	0.00963366
Srcrb4d	7.64963	3.12219	0.0135688
Efcab11	7.69129	4.42381	0.0222292
Abcb4	7.77609	3.12577	0.0162209
Pde2a	7.79179	6.1815	0.0432232
Rem2	7.85217	-0.31568	0.0109173
Zc2hc1c	7.85975	-0.479053	0.0111793
Epn3	8.40114	0.119625	0.012431
Ifitm10	8.46157	2.07327	0.0108201
Mogat2	8.51511	0.312545	0.00867262
Fcgr4	8.73236	5.3734	0.0191879
Afp	8.90656	4.29746	0.0304978
Zmynd10	8.91673	5.14226	0.0323604
Tnnt3	9.07441	0.70132	0.00751232
Cst7	9.14376	7.86709	1.36933e-05
Klk7	9.2509	4.60945	0.00877287
Tgtp1	9.64497	1.60095	0.0103406
Zbbx	9.89336	5.13698	0.013399
Bcam	9.93468	5.37931	0.0063891
9930014A18Rik	10.0065	1.62341	0.0050811
Cdhr5	10.331	2.2209	0.00593624
Wnt5b	10.6396	2.28002	0.00330018
Adamts16	12.3106	4.36792	0.00278599
Ccnb2	13.4883	5.63094	0.00174802
Rgs18	13.6886	5.76851	0.000902828
